# Supplementary material for: Diabetes self-care intervention strategies and their effectiveness in Sub-Saharan Africa: A systematic review
Source: PLoS One. 2024 Oct 15;19(10):e0305860. doi: 10.1371/journal.pone.0305860 (PMC11478876; doi:10.1371/journal.pone.0305860)
Supplement: S2 File — (XLSX) [file pone.0305860.s003.xlsx]

## Sheet: Sheet1
No	Fisrt author and year	title	Country	Design	# of interventional partcipants	# of contrl group partcipants	Type of intervention	Intervention given by	Duration of intervention in month	Primary outcome measured	Outcomes measured	Mean HbA1c at baseline Intervention%	Mean HbA1c at baseline Control%	Mean HbA1c at post Intervention%	Mean HbA1c at post Control%	Effectiveness
1	Ng'ang'a, et al 2022	Feasibility and effectiveness of self-monitoring of blood glucose among insulin-dependent patients with type 2 diabetes: open randomized control trial in three rural districts in Rwanda.	Rwanda	RCT	42	38	Self-monitoring of blood glucose machine with training on SMBG and contro group received routine care	Inivestigator	6	Adherence to blood glucose testing and change in HbA1C	none	7.96	7.48	7.07	8.21	64.3% of partcipants adhered to blood glucose monitoring in the intervention group compared to control. The mean HbA1cfrom baseline to post-intervention was significantly better among the intervention group -0.94% (95% CI -1.46, -0.41) compared to the control group 0.73% (95% CI -0.09, 1.54) p < 0.001.
	Gathu 2018	Effect of diabetes self-management education on glycemic control among type 2 diabetes family medicine clinic in Kenya	Keneya	RCT	55	41	Diabetes Self-Managemnt Education	diabetes educator	6	HbA1c	Blood Pressure and Body mass index	9.8	10	8.8	9.3	The study found there is no stastical significant improvement in glycemic and metablic control. The result suggested that short term biomedical benefits of structured eduaction approach were limited.
3	Balcha Hailu,et. al 2021	Effect of locally-contextualized nurse-led diabetes self-management education on psychosocial health and quality of life: A controlled before-after study	Ethiopia	RCT	116	104	Locally contextualized nurse-led DSME	Nurses	6	Psychosocial health and health related quality of life						No significant differences in psychosocial health, and health related quality of life but increase in eye examinations and significant reduction in risk of diabetes retinapathy complication in the intervention group. Most non-significant findings, gaps in adaptation of educational materila and low literacy of participants/
4	Webb,et,al 2017	A cluster-randomized trial to estimate the effect of mobile screening and treatment feedback on HbA1c and diabetes-related complications in Tshwane primary health care clinics, South Africa	South Africa	RCT	300	299	DSME associated with metabolic management, complication prevention, and active screening.	Mobile team with expert	12	HbA1c	Diabetic complications screening	8.68	8.95	8.53	8.76	No significant changes in HbA1c, but signifcant improvement observed active screening related diabetic complications.
5	Hailu FB,et .al 2019	Diabetes Self-Management Education (DSME) – Effect on Knowledge, Self-Care Behavior, and Self-Efficacy Among Type 2 Diabetes Patients in Ethiopia: A Controlled Clinical Trial	Ethiopia	CCT	78	64	DSME by nurses	Nurses	6	Diabetes knowledge, self-care behaviors and effecacy	Practices of diet, exercise, glucose self monitoring, and foot care					Improvement in diabetes knowledge scores and adherence to dietary and foot care recommendations. There were no sigificance diffrence between groups reported diabetes self-care medication and self-efficacy
6	Tamiru, et.al 2023	Effects of Nurse-Led diabetes Self-Management education on Self-Care knowledge and Self-Care behavior among adult patients with type 2 diabetes mellitus attending diabetes follow up clinic: A Quasi-Experimental study design	Ethiopia	QE	153	168	DSME by nurses	Nurses	6	Diabetes self-care knowledge and self-care behavior						Significant improvement in self-care knowledge and behaviors. Level of knowledge for interventional group at baseline high level was increased 11.8% to 54.% and low level decreased from 62.7 % to 20.6%. Behavior at good was 15.7% to 76.4%
7	Tsobgny-Tsague et al, 2018	Effects of nonsurgical periodontal treatment on glycated haemoglobin on type 2 diabetes patients (PARODIA 1 study): a randomized controlled trial in a sub-Saharan Africa population	Cameroon	RCT	15	15	Periodontal treatment with education 10% povidone Iodine irregation and routine care for control	By patients	3	HbA1c		9.7	8.9	6.7	8.1	Significant 2.2 % of reduction in HbA1c in group after 10% providon Iodine solution periodontal treatment
8	Leon,et.al2021	Process evaluation of a brief messaging intervention to improve diabetes treatment adherence in sub-Saharan Africa	Malawi and South Africa	RCT	28	26	SMS Text for treatment adherences	Investigators	3	HbA1c	Factors influencing participants engagement in text messaging					Not effective. Limited impact on health outcomes due to participants' limited ability to act on messages This process evaluation provided context and insight into the factors influencing partcipants engaement with the texxt messaging intervention. The reseason why brief text messgaing has been insiffinent to bring about chnage in health outcomes, suggests health system strengthening and other sup…
9	Owolabi,et.al 2019	Efficacy, acceptability and feasibility of daily text-messaging in promoting glycaemic control and other clinical outcomes in a low-resource setting of South Africa: A randomised controlled trial.	South Africa	RCT	108	108	SMS Text Messages		6	Blood glucose, blood pressure and anthropometric parameters	Weight, BMI					Text messaging had no significant effect on blood glucose. blood pressure, and bodymass index. The text messaging was acceptable and feasible among participants, Howevere its efficacy in improving glycemic status and other clincal outcomes remaind doubtful
10	Farmer,et.al 2021	Digital messaging to support control for type 2 diabetes (StAR2D): a multicentre randomised controlled trial.	South Africa and Malawi	RCT	510	511	SMS Text Messages		12	HbA1c	Medication adherence, blood pressure					No significant effect on glycemia, medication adherence but slight impact on blood pressure.
11	Lamptey,at.al 2023	Change in glycaemic control with structured diabetes self-management education in urban low-resource settings: multicentre randomised trial of effectiveness.	Ghana	RCT	79	80	DSME- intervention	Nurses	3	HbA1c		-13	-6	-5	1	No significant improvement in glycaemic control in low-resource settings.Diabetes self-management education may not be linked to glycaemic control in settings with limited resources. Therefore, clinicians need to be cautious about what they expect from diabetes self-management education.
12	Diriba,et,al, 2023	Effects of a culturally tailored, family-supported, community-based self management education and support programme on clinical outcomes among adults with type 2 diabetes in Western Ethiopia:	Ethiopia	RCT	76	76	Family supported DSME		2	HbA1c	Blood pressure, BMI, Lipid profile					Significant improvement in HbA1c decreased by 1.1% and triglycerides. However, the DSMES had non significant effect on blood pressure and BMI (body mass index), total cholesterol, low-density and high lipoprotein. Culturally tailored, social cognitive theory guided, family supported, community based DSME program could benefit on HbA1c and triglycerides.
13	Muchiri et al.2016	Effect of a nutrition education programme on a clinical status and dietary behavior of adult type 2 diabetes in resource limiting setting in South Africa	South Africa	RCT	41	41	Nutrtion education	12	12	HbA1c	Blood pressure, BMI, Lipid profile and dietary behaviours	10.8	11.4	9.67	10.3	Nutrition education was not effective on HbA1c, blood pressure, body mass index, and intakes of macronutrients, vegetables ,and fruits. However, goal setting and self-efficacy training could help future nutrition education for patients in resource-limited settings.
					1601	1571		average duration	6.38462			24.14	30.73	26.97
				total participants	3172
				Average	123.154	120.846
